# Supplementary material for: Identification of a second gene associated with variation in vertebral number in domestic pigs
Source: BMC Genet. 2011 Jan 14;12:5. doi: 10.1186/1471-2156-12-5 (PMC3024977; doi:10.1186/1471-2156-12-5)
Supplement: Additional file 2 — Table S1: Development of swine STSs and microsatellite markers. [file 1471-2156-12-5-S2.XLS]

## Sheet: S1
Table S1: Development of swine STSs and microsatellite markers
		Swine sequence for STS primer design
			Blast score against human sequence			Microsatellite markers
Swine STS	PCR primer pair	Accession	Ref seq.	Genome seq.	BAC clone 1		Swine genome draft sequence
(accession)				(Mb in HSA14)		Name	Position on Sscrofa9 assembly (Mb)		CH242-BAC
ZFP36L1	tgatgtgcagtgacaagcaa	CK461209	1288	1288 (69.3)	593B6	SJ7056	100.78		255G15
(AB554610)	aggggtgagcagttaatggta					SJ7058	100.81		255G15 97N14
ACTN1 2	ccttctgctttctggtcctg	AY837722	192	351 (69.3)	836G5	SJ7083	no hit		no hit
(AB554611)	caagctccttgggaaattca
WDR22	ccatgagtgtgcgattcaac	BP435168	1047	341 (69.6)	530E7	SJ7029	no hit		no hit
(AB554612)	tcacgatctcctgcaaaaca					SJ7030	101.09		41A19
EXD2	accaactcaggcacaattcc	CN069773	412	419 (69.7)	895D12	SJ7031	101.17		84P6
(AB554613)	ttgagcatgaaatcaatttactagtgt								522C13
						SJ7032	101.23	101.30 4	41A19
									522C13
GALNTL1	aggaagatccgagccaatg	AW784895	758	379 (69.7)	228H6	SJ7065	101.33		84P6
(AB554614)	acaatgagcgggatggtg								522C13
ERH	cagattgaacaaaaccctcaca	CO942627	295	295 (69.8)	719B6	SJ7022	101.53		218B4
(AB554615)	gtgctgtagcggaagacttg
KIAA0247	gagccagagaatggtggcta	BP438376	636	378 (70.2)	489A3	SJ7024	101.7		218B4
(AB554616)	ctgatctccatggctggttt								28F9
SFRS5	acgaagcaggtctcgttctc	CN164150	1287	282 (70.2)	231D4	SJ7023	101.78		28F9
(AB554617)	cgtttctggctcttttcagg
SLC10A1	ttccggaaacctaagggact	BP452484	746	448 (70.3)	970A6	SJ7026	101.89		235L8
(AB554618)	gagcgaagatgttggagagg
SMOC1	tggtgcactggtacttcagc	BF193245	796	385 (70.5)	723D7	SJ7028	102.02		235L8
(AB554619)	cagcgagatgaccttgtcct
SLC8A3	acaggagttccacgtgtcag	BF190598	668	491 (70.5)	919F3	SJ7063	101.94		235L8
(AB554620)	aagctcccaaagagccaagt
MED6	atctgctggggatatcttgg	BX916169	1157	251 (71.1)	596C10	SJ7049	102.79		138O16
(AB554621)	tgttctaatgttagcctctgcatt
SIPA1L1	catcagagtgatggcaatgaa	CK453135	1025	345 (72.2)	567G4	SJ7051	103.53		100L1
(AB554622)	ttctgggattcaggagttgg					SJ7052	103.54		100L1
RGS6	cccaagtgcaatcaacctg	BF191378	190	338 (73.0)	L156J22	SJ7019	no hit		no hit
(AB554623)	taagcaaacctgggcatctt					SJ7072	no hit		no hit
DPF3	tcggggaccagttctacaag	BP138622	962	260 (73.2)	947D3	SJ7073	103.93		248M3
(AB554624)	ggtgcctcttctccatccag					SJ7074	104.01		248M3
DCAF4	accggctcttcacagtcaac	CF177799	497	185 (73.4)	L305P17	SJ7068	104.09		230E18
(AB554625)	tccggttggtgaagtagagg
PAPLN	gccccaaacaaatgtgaact	BI343229	513	185 (73.7)	26G5	SJ7053	104.57		289F14
(AB554626)	cttttgccaggctcacagg
NUMB	aacctgtgttcccctctgtg	CB473147	700	700 (73.7)	L192A21	SJ7076	104.9		201I13
(AB554627)	gcgagcagtattgtcctggt
C14orf169	gcgagccaaagatttcattc	AW786505	704	704 (74.0)	674H6	SJ7021	104.75		201I13
(AB554628)	tcacctaccagccgagctat
COQ6	gcccactaaggtctcagctc	AJ604922	951	246 (74.4)	110E7	SJ7035	105.33		31K14
(AB554630)	gacgtactcagcagcgtgtc
ALDH6A1	gtgtgacatccctcatgctg	BP450452	1068	475 (74.5)	648E6	SJ7059	105.33		31K14
(AB554632)	ggactcgctctgatggtttc
LIN52	ttcggcagcaagagaagaat	BW961987	935	471 (74.7)	L483A3	SJ7087	105.55		238O9
(AB554633)	tcgctgaatcaaagcaagtg					SJ7090	105.56		238O9
						SJ7086	105.59		238O9
ABCD4	tcctgaaccctgtatgaaggtc	BE032189	293	289 (74.8)	L261J7	SJ7091	105.63		238O9
(AB554634)	gagggtggcaagagctaaga					SJ7088	105.76	105.48 4	238O9
									92H3
NPC2	cagtcgaaaggcagcaaag	CJ036497	540	230 (74.9)	44B12	SJ7106	105.9	105.67 4	92H3
(AB554636)	ttcactggcagtttattcagg								154M12
						SJ7101	105.9	105.66 4	92H3
									154M12
LTBP2	ggacaaggccgtctccat	BE015184	729	235 (75.0)	L359M9	SJ7008	106.18	106.04 4	154M12
(AB554637)	gcagcatatctgcttggtga								313I6
KIAA0317	gtctttgtgccaggaatggt	BP147947	354	268 (75.1)	L218I8	SJ7009	106.1		313I6
(AB554638)	tcatctctcaaggacgtgga					SJ7040	106.09		313I6
DLST	ccaggagggagctgtgtctc	BP173396	536	536 (75.4)	947B6	SJ7042	106.42		140C11
(AB554639)	agcctgaagtcaatgccagt					SJ7043	106.42		140C11
TMED10	cagattctgctggccatattc	BP148716	955	313 (75.6)	L319A7	SJ7044	106.55		134B18
(AB554640)	cccttgctctcaaaacacact								443L14
FOS	tggacctgtctggttccttc	DV225167	1027	1027 (75.7)	410B10	SJ7001	106.69		443L14
(AB554641)	gacgaaggaagacgtgtaag					SJ7004	106.75		443L14
BATF	accccagagtgaggaggac	CJ009526	810	338 (76.0)	1030G9	SJ7079	no hit		282I10
(AB554642)	gaggcatggctgtgatcttc								400C12
FLVCR2	caaggagaagcctaaacatgc	BE235032	708	170 (76.1)	528D4	SJ7045	no hit		136J10
(AB554643)	tgagcagcacaaagttgagg								282I10
TGFB3	cttcttgccaagcctcagtc	NM_214198	3204	1348 (76.4)	L43C20	SJ7047	107.14		96M21
(AB554644)	ttgatgtggtcgaagtccaa					SJ7048	107.23		96M21
C14orf179 3	cctagaagaggtacaggaggaaga	DY437728	643	147 (76.5)	L278C24	SJ7010	107.21		96M21
(AB554645)	aggtcattgtccaggtcacg
VASH1	gggtacagcggtgcttttta	BI341563	320	320 (77.2)	L184N8	SJ7012	107.97		200H14
(AB554646)	cagtccctcacaggaagtga
ANGEL1	gtggccaggttgtctgatg	BI342789	829	224 (77.3)	L375F2	SJ7013	108.07		394H10
(AB554647)	ggagttctccatccttgatga
C14orf4	gaacgtttggaggacacaca	BI359937	798	798 (77.5)	989H4	SJ7014	108.11		394H10
(AB554648)	tgtggctcaagggtctctct								133C15
						SJ7015	108.14		394H10
									133C15
NGB	cctgctgtacatgctggaga	BF198326	500	315 (77.7)	L121P12	SJ7017	108.38		271B5
(AB554649)	cgactcatggcctgtaccac								136A20
AHSA1	ccaaagatgagcctgacaca	CN158449	1270	279 (77.9)	13C6	SJ7082	108.73		433D11
(AB554650)	ctgttttgagggtgctgatg								190O3
SNW1	agttgcaccaagcaggagat	CN158427	661	691 (78.2)	303C11	SJ7067	no hit		no hit
(AB554651)	ctcccaccttttggcattta
1 Suzuki et al. Anim Genet 2000, 31: 8-12.
2 Primers were designed in the intron sequence.
3 Primers were designed in different exon sequences.
4 Markers were assigned to multiple positions.
