# Supplementary material for: Identification of a second gene associated with variation in vertebral number in domestic pigs
Source: BMC Genet. 2011 Jan 14;12:5. doi: 10.1186/1471-2156-12-5 (PMC3024977; doi:10.1186/1471-2156-12-5)
Supplement: Additional file 3 — Table S2: Information on microsatellite markers. [file 1471-2156-12-5-S3.XLS]

## Sheet: Table S2
Table S2: Information on microsatellite markers
Marker	Accession	Forward primer	Reverse primer
SJ7001	AB554492	tcctgtcaaaaagccaagagt	aatgttactcaccctatggct
SJ7004	AB554493	ctaggccacatgtgtctact	aagagcctagaaggcaagca
SJ7008	AB554494	gattgttcatcccatccggt	tgttctctctgcccagcttt
SJ7009	AB554495	aaggccaggggatgagact	atgaaaacaggaaactgggga
SJ7010	AB554496	gtaagacagctatgcttggg	gtgctatagaaccaacggtg
SJ7012	AB554497	atttgtggtccaccttgcct	tcatgtctcaggccaaccc
SJ7013	AB554498	tagaacagggcctggcaata	aactgtcacacgtacctgga
SJ7014	AB554499	tagccaggctgctagagaaa	gagactgtaatggaagtttgtt
SJ7015	AB554500	ccccatctttcaccaatacc	tgacgtcatacacatatggg
SJ7017	AB554501	agggtttcttgtgaaagcttc	gcaaaggtcttggctgagaa
SJ7019	AB554502	cttgggagtgagagggaaa	accaaacatgctggtacct
SJ7021	AB554503	tctgcttatcagaacacagtg	tatgccacaggagtagcctt
SJ7022	AB554504	ggaattaatgtcctcagtgag	ctgctctttcgccatatgttt
SJ7023	AB554505	ctggcaacttgatgtaggac	ccatatgccatgagtgtagc
SJ7024	AB554506	agagggtttcagtttctggc	ccatggccagtaaaggataaa
SJ7026	AB554507	ggaaatggacagacttggat	tgggaacttccatatgccat
SJ7028	AB554508	gatggctgtgccctagaaat	atcgcttacaacatgagcact
SJ7029	AB554509	aacttccatatgctgcaggt	cagccctacaatgagatatta
SJ7030	AB554510	gagtagtattccactgtgtg	cagtcttagaactgagaactg
SJ7031	AB554511	cggggtgagaaattagtaca	gtcctttctcttataactatgc
SJ7032	AB554512	tgttgggtttttgtttttgtg	cggcagctatatctccgatt
SJ7035	AB554513	ttgtgccaggcactgtgcta	acagtatccatgaagactcgg
SJ7040	AB554516	cagggtagcaagaagaactc	aagggtccatgatgattgagg
SJ7042	AB554517	agcaagtgctcaggaaatgt	atctctagcgttagatcagg
SJ7043	AB554518	tgaaagagcaaatgaatgaatac	ggcacctttgcctataactg
SJ7044	AB554519	ccaacaaagcggccagatta	catgtgtccaacatgacagtt
SJ7045	AB554520	ttcaactccatcgccacagt	ctagcctgggaacttccata
SJ7047	AB554522	ttgggcatagacaaagcagg	atttgcagggagtgaggaac
SJ7048	AB554523	acagggaactatatttaccat	gctttaggacaacgggcaga
SJ7049	AB554524	tgaggaagagtttagccctg	catgtactgcctgcattgct
SJ7051	AB554525	ttagcaccacccttaaacct	gagtgacctaagcattctct
SJ7052	AB554526	accagcaggcaaactgcaa	tctctaacaacacatgcaaag
SJ7053	AB554527	gaagactagacagtaacatgg	acttctgtatgcctcaggtg
SJ7056	AB554528	gcccgctttcttgtgaacat	agcaattgctgagttaagcag
SJ7058	AB554529	acgactttcaggttagaggca	gagttgcctttctatggaaatc
SJ7059	AB554530	ggtgctggatgtatggcaaa	agcggcccaaagaaatagca
SJ7063	AB554531	accaaatacattcccaagcc	ggctcaaagatgggaaacat
SJ7065	AB554532	agaggtcaacctaggttcct	catctcttcaggcactagtg
SJ7067	AB554533	gaaacctccataggctgcg	cccttcttcgtggttttaaat
SJ7068	AB554534	tggatttggcaggtagatgg	tcaagactttatggggcagg
SJ7072	AB554535	ctgtgcaagtagagcccttt	ctgcttgcaaacatgtaacct
SJ7073	AB554536	ccaggcacactgtacctttt	aggaaacagcctggctagaa
SJ7074	AB554537	tccatatgcagcagatgtgg	cgtttaaatagcgctcccag
SJ7076	AB554538	aacttccatatgatgggtgc	cttgcagcatatggaagttc
SJ7079	AB554539	aatcaaggcagttctgacct	cctaaggttgtcaccataatt
SJ7082	AB554540	aaggatctggcattgcctgt	gtcccaacctcactgaatct
SJ7083	AB554541	ctatgtctttaacccagtgg	tgtttagcagtatccttggc
SJ7086	AB554542	gccttctgctactattctgta	ccttggtgggagttttttagt
SJ7087	AB554543	tgaccatatctatgagcagct	ttggggcttgaagacactca
SJ7088	AB554544	aacctgccttccctgcttct	agggtcccgtcagtgaagaa
SJ7090	AB554545	ttcctgagctaaaccccact	ccaggtttggtcccttgttt
SJ7091	AB554546	tgaaagcagcacatgctctc	ggattcaatccccagtctag
SJ7099	AB554530	ccttcttgctatatcctcact	agctctgattcaacccctag
SJ7101	AB554550	aaggatgatgacccaactcc	ccactttgtcccctagcct
SJ7103	AB554551	caataaaagcagtgtggtttct	attgctgtgagctgtggtgt
SJ7106	AB554552	tgcacattcatgcacaacatg	taaagaaccatggcccttgg
SJ7107	AB554553	aagcataataccctagtggtc	actgtggaaaacagtatgaagt
SJ7113	AB554554	ttggatcctgagttgctgtg	cccagatcacagggacagat
SJ7114	AB554555	gaggttagaccaaatttttcacc	acaagggatgcgtttgactc
SJ7121	AB554556	gctggacttggagtcaacct	aaacctctcgttcctggaca
SJ7126	AB554557	ccaggtatacagcgaagtaatgc	atgccaggaacttccgaat
SJ7136	AB554558	ggtgatgctgtgagttgtgg	ccctgtatctagcaacattcctg
SJ7139	AB554559	tggcgagtagatgacgtgag	gattctccagaggctgatgc
