# Supplementary material for: Identification of a second gene associated with variation in vertebral number in domestic pigs
Source: BMC Genet. 2011 Jan 14;12:5. doi: 10.1186/1471-2156-12-5 (PMC3024977; doi:10.1186/1471-2156-12-5)
Supplement: Additional file 5 — Table S3: Locations of genes surrounding the QTL. [file 1471-2156-12-5-S5.XLS]

## Sheet: Table S3
Table S3: Locations of genes surrounding the QTL
Gene	Exon	Position in CH242-BAC clone (accession)
		CH242-31K14 (minus)
		(CT797481.4)
ENTPD5	e16	126082(stop)..126036
Human	e15	122758..122643
NM_001249.2	e14	121768..121712
	e13	119951..119811
	e12	119100..118999
	e11	117648..117587
	e10	116643..116564
	e9	116268..116180
	e8	115855..115820
	e7	115540..115465
	e6	111377..111234
	e5	109535..109456
	e4	108832..108616(atg)
C14orf45	e1	83821(atg)..83766
Pig	e2	79481..79253
LOC100152098	e3	70211..70146
XM_001929154	e4	67142..66999
	e5	56320..56240
	e6	52742..52672
	e7	50758..50614
	e8	48992..48499
	e9	44952..44851
	e10	43060..42986
	e11	40484..40370
	e12	32880..32869(stop)
ALDH6A1	e12	36767(stop)..36663
Human	e11	32741..32643
NM_005589.2	e10	32370..32191
	e9	30276..30095
	e8	29892..29703
	e7	28108..27987
	e6	26697..26395
	e5	25735..25657
	e4	25428..25267
	e3	25094..25020
	e2	23855..23796
	e1	18528..18481(atg)
LIN52	e1	17905(atg)..17875
Human	e2	11809..11735
NM_001024674.2	e3	9094..9057
	e4	7449..7383	CH242-238O9 (plus)
	e5	5132..5049	(CT954209.5)
	e6		55662..55717(stop)
				CH242-92H3 (minus)
				(CU463324.2)
VSX2	e1		98063(atg)..98432	162893(atg)..162524
Human	e2		99756..99840	160883..160799
NM_182894.2	e3		103725..103848	157393..157272
	e4		115832..116012	145304..145124
	e5		116803..117128(stop)	144333..144008(stop)
ABCD4	e19		134778(stop)..134846	126091(stop)..126023
Pig	e18		135010..135125	125859..125744
LOC100152503	e17		136178..136254	124691..124615
XM_001929233	e16		136578..136630	124291..124239
	e15		137071..137120	123798..123749
	e14		137799..137835	123070..123034
	e13		138270..138361	122599..122508
	e12		138529..138737	122340..122132
	e11		140019..140108	120850..120761
	e10		140266..140357	120603..120512
	e9		140462..140583	120407..120286
	e8		140799..140893	120070..119976
	e7		142429..142479	118439..118389
	e6		143250..143375	117618..117493
	e5		143737..143853	117131..117015
	e4		145975..146114	114893..114754
	e3		147265..147392	113603..113476
	e2		147541..147659	113327..113209
	e1		151498..151535(atg)	110221..110184(atg)
		CH242-154M12 (minus)
		(CU682356.2)]
VRTN	e1	214233..214082	180697..180848	80812..80661
Pig	e2	207662..205566	187286..190286	74241..71242
AB550854		[207663(atg)..204665(stop)]	[187287(atg)..189385(stop)]	[74240(atg)..72143(stop)]
TMEM90A	e3	169017(stop)..168859		35863(stop)..35705
Human	e2	168719..168579		35565..35425
NM_001105579.1	e1	167272..166856(atg)		34117..33701(atg)
NPC2	e4	97624(stop)..97538
Pig	e3	95064..94892
NM_214206.1	e2	93013..92906
	e1	89224..89143(atg)
ISCA2	e1	88693(atg)..88623
Human	e2	88415..88313
NM_194279.2	e3	88192..88077
	e4	87536..87182(stop)
LTBP2	e36	81094(stop)..80949
Human	e35	80521..80372
NM_000428.2	e34	79135..78854
	e33	78590..78423
	e32	78329..78192
	e31	77864..77736
	e30	76773..76690
	e29	76569..76378
	e28	75188..75045
	e27	74495..74370
	e26	74100..73969
	e25	73281..73159
	e24	72790..72665
	e23	72567..72443
	e22	71319..71194
	e21	70810..70685	CH242-313I6 (plus)
	e20	70480..70358	(CU498954.2)
	e19	69303..69184	1798..1917
	e18	63812..63693	6411..6539
	e17	58847..58719	7200..7328
	e16	58058..57930	9630..9731
	e15	55628..55527	10704..10743
	e14	54554..54515	11975..11994
	e13	53283..53264	13104..13319
	e12	52154..51939	13563..13727
	e11	51695..51531	17168..17290
	e10	48091..47969	20679..20753
	e9	44580..44506	32065..32167
	e8	33194..33092	33485..33471
	e7	32074..31788	34330..34536
	e6	30929..30723	35043..35213
	e5	30216..30046	37505..37695
	e4	27754..27564	64364..64610
	e3	1731..1485	80852..80922
	e2		88208..88686(atg)
