# Supplementary material for: Identification of a second gene associated with variation in vertebral number in domestic pigs
Source: BMC Genet. 2011 Jan 14;12:5. doi: 10.1186/1471-2156-12-5 (PMC3024977; doi:10.1186/1471-2156-12-5)
Supplement: Additional file 6 — Table S4: Polymorphic markers used in this study. [file 1471-2156-12-5-S6.XLS]

## Sheet: Table S4
Table S4: Polymorphic markers used in this study
STS 1		SNP	Position in CH242-BAC clone
(accession)	PCR primer pair	indel	STS & polymorphic site
			CH242-31K14
			(CT797481.4)
NV101	gacggacccaagactcaaga		123616..122931
(AB554564)	gatgcagtggcagcttctaa	c/t	123212
SJ7059	agcggcccaaagaaatagca		82733..82534
(AB554530)	ggtgctggatgtatggcaaa
NV102	ggaggaatgcatgctcacta		81779..81181
(AB554565)	attctagccccatccccaac	g/a	81462
SJ7035	ttgtgccaggcactgtgcta		78768..78485
(AB554513)	acagtatccatgaagactcgg
orf45_i2	gcttgaacccatggcataac		43172..42662
(AB554566)	agccagagtgactgctgatg	g/c	42841
orf45_i4	ggagggctagtatggtcataaa		38925..38419
(AB554567)	atggttggggcctaagaaat	t/c	38787
ALDH6A1_i11	cctggcacatagtaaatagtcaga		36002..35441
(AB554568)	atgcacagttcttttgctca	c/a	35694
				CH242-238O9
				(CT954209.5)
LIN52_i4	tctcatcaatttctcccatagag		6332..5749	234606..234023
(AB554569)	tcttcccagattttcatttaaaca	g/t	5964	234238
SJ7087	ttggggcttgaagacactca			11971..12144
(AB554543)	tgaccatatctatgagcagct
SJ7090	ccaggtttggtcccttgttt			26430..26559
(AB554545)	ttcctgagctaaaccccact
LIN52_i5	aacaagattgctaaatgcaacg			42683..43272
(AB554570)	cgtccctttttagggaggag	c/g		43001
SJ7086	gccttctgctactattctgta			51178..51302
(AB554542)	ccttggtgggagttttttagt
					CH242-92H3
					(CU463324.2)
LIN52_e6	gaaggggatccctgcatatc			56347..57013	201862..201196
(AB554571)	ggaaaccaggcagaagtgtc	g/t		56407	201802
SJ7091	ggattcaatccccagtctag			90525..90761	in gap 2
(AB554546)	tgaaagcagcacatgctctc
SJ7113	ttggatcctgagttgctgtg			119166..119439	141876..141603
(AB554554)	cccagatcacagggacagat
NV103(5)	atgagtctgccctgaacctc			129338..129931	131530..130937
(AB554572)	ggtaggagggcagttagcag	a/g		129639	131229
		g/a		129677	131191
		t/c		129685	131183
		a/c		129743	131125
		g/t		129772	131096
ABCD4_i15(11)	gtccagaccctctgtccttg			136598..137099	124271..123770
(AB554573)	tcatgaggttcttggagctg	g/a		136644	124225
		t/g		136652	124217
		c/t		136705	124164
		a/g		136753	124116
		a/g		136761	124108
		t/g		136762	124107
		a/t		136798	124071
		a/g		136840	124029
		a/g		136854	124015
		c/t		136892	123977
		g/a		136945	123924
SJ7088	agggtcccgtcagtgaagaa			138280..138523	122589..122346
(AB554544)	aacctgccttccctgcttct
SJ7139	tggcgagtagatgacgtgag			144798..145043	116070..115825
(AB554559)	gattctccagaggctgatgc
NV038(5)	cctctcgcccctctctacat			146341..146996	114527..113872
(AB554574)	tcagagcccttgaaaactgg	c/t		146608	114260
		c/g		146644	114224
		t/g		146689	114179
		c/t		146692	114176
		g/a		146701	114167
SJ7136	ggtgatgctgtgagttgtgg			148748..148945	112120..111923
(AB554558)	ccctgtatctagcaacattcctg
NV032	cccactaggttctagcagc			152653..153311	109066..108408
(AB554575)	acttcccccacttcaggatt	a/g		153274	108445
SJ7126	ccaggtatacagcgaagtaatgc			164657..164958	97050..96749
(AB554557)	atgccaggaacttccgaat
NV004	gctcaccccagaccatgtat			165574..165675	96134..96033
(AB554576)	gtgttttccccagttggcta	c/t		165613	96096
NV007	cctttgaaggacatgggcta			166231..166479	95477..95229
(AB554577)	aagccccagcttcttcatct	g/c		166437	95271
NV083	tgtgcattgtaaaacataaaaactga			169554..169727	92154..91981
(AB554578)	gcagcagcttcttcagcaat	g/a		169621	92087
NV015(2)	ctgcacagcagacattgaca			171207..171397	90501..90311
(AB554579)	ccaacctggaaagagaacca	c/a		171253	90455
		a/g		171307	90401
NV149	atttggccttggtcttgcct			172529..172712	89179..88996
(AB554580)	gggaagaaagcgtgtggata	a/t		172609	89099
SJ7121	gctggacttggagtcaacct			173635..173979	88072..87728
(AB554556)	aaacctctcgttcctggaca
NV090	ggggaggaaactgagtgttgg			174270..174915	87437..86792
(AB554581)	tgtccgatttcactgtcttcc	c/t		174624	87083
			CH242-154M12
			(CU682356.2)
NV024	cggcttctggaaagagaaaa		216811..216624	178119..178306	83387..83200
(AB554582)	aactgtggtttcaggcatcc	t/a	216725	178205	83301
NV025	caaatccaagtccaggagga		215433..215237	179497..179693	82009..81813
(AB554583)	cctccaccagtcatgaacct	a/g	215392	179538	81968
NV027(2)	cccccaaactctttggaaat		214483..214223	180447..180707	81062..80802
(AB554584)	atggaccgtctacagccaac	a/c	214338	180592	80917
		t/c	214305	180625	80884
NV028	tttctgatttgggtcccttgt		213785..213332	181145..181598	80364..79911
(AB554585)	tagatgggttggcctctcac	g/a	213704	181226	80283
NV123	ggcagggaaggtgtttgtta		213154..213035	181776..181895	79733..79614
(AB554586)	gactggcctctgtcccttg	del/in	213061^213060	181869^181870	79640^79639
		(PRE1, 291 bp)
NV104	gactccaggaggaggaagg		212999..212775	181931..182155	79578..79354
(AB554587)	gggaagtgaaaaggcatgaa	a/g	212951	181979	79530
NV030(4)	agtttggggccctgtatct		212176..211679	182754..183251	78755..78258
(AB554588)	aaatgagcactccactctgct	g/a	212146	182784	78725
		g/t	212061	182869	78640
		t/c	211842	183088	78421
		c/t	211756	183174	78335
NV035	tggaagtgctattggtgaagt		211526..211365	183404..183565	78105..77944
(AB554589)	tttgtgtatggtgaaaaatttgg	g/c	211400	183530	77979
SJ7114	gaggttagaccaaatttttcacc		211396..211169	183534..183759	77975..77747
(AB554555)	acaagggatgcgtttgactc
NV040(7)	gagtcaaa cgcatccctt gt		211188..210706	in gap 2	77766..77284
(AB554590)	gcagtttgccatgcactg	a/del	211111		77689
		g/a	211034		77612
		t/a	211015		77593
		a/g	211001		77579
		a/g	210971		77549
		t/c	210868		77446
		c/t	210755		77333
NV048	gtcagggattgaacctgcat		210154..209969	184795..184980	76732..76547
(AB554591)	gggtggaatgttcctggata	g/a	210044	184905	76622
NV049(2)	gcctgccagatattctcagc		209627..209380	185322..185569	76205..75958
(AB554592)	tgtccttgatgaagcaatgaag	c/t	209557	185392	76135
		t/c	209436	185513	76014
NV107	tttaacttgcaggccctctg		208940..208783	186009..186166	75518..75361
(AB554593)	ctagcatgggaccctccata	aaaaa/aaa	208861..208857	186088..186092	75439..75435
NV055(2)	caggtacagaggtccagctttt		208547..208140	186402..186809	75125..74718
(AB554594)	caaagtgacccagtcacacg	c/t	208262	186687	74840
		del/ga or tga 3	208248^208247	186701^186702	74826^74825
NV058(4)	actcccgaaccaagctcttt		207948..207721	187001..187228	74526..74299
(AB554595)	gcaatggtgccttatccact	c/t	207894	187055	74472
		c/t	207884	187065	74462
		a/g	207874	187075	74452
		c/g	207797	187152	74375
NV062(2)	ctgcaccggcactactacct		207323..207134	187626..187815	73901..73712
(AB554596)	acaagtgccacacattggaga	t/c	207225	187724	73803
		a/g	207186	187763	73764
NV064	tcctgagatctcccgctcta		206643..206441	188306..188509	73221..73019
(AB554597)	tgcagtgctccaggtacaact	a/g	206569	188380	73147
NV065	ctcccggtccacctactaca		206385..205916	188565..189035	72963..72493
(AB554598)	cagctgtcacgttcctacca	t/c	206169	188781	72747
NV067	ttgtctggggagtagggttg		197461..197284		64411..64234
(AB554599)	aacctggttcgatcttaatttca	c/del	197371		64321
NV071	agaggccttggaggtaaagg		192088..191921		59038..58871
(AB554600)	catagggtctgccagggtgt	a/c	191953		58903
SJ7099	ccttcttgctatatcctcact		189505..189339		56455..56289
(AB554549)	agctctgattcaacccctag
SJ7107	aagcataataccctagtggt		178478..178190		45319..45031
(AB554553)	actgtggaaaacagtatgaagt
NV105(2)	gggctgggactagggtttag		176382..175798		43229..42645
(AB554601)	ttcctccatgatttcgctct	c/t	176148		42995
		t/g	176162		43009
NV106(2)	gtctcacagctgcccactct		167121..166524		33966..33369
(AB554602)	gatgctcggtaaccctgtgt	t/c	166852		33697
		c/g	166674		33519
SJ7106	tgcacattcatgcacaacat		161970..161841		28815..28686
(AB554552)	taaagaaccatggcccttgg
NV112(2)	gggagactgcagctcagaga		159200..158638		26045..25483
(AB554603)	cccaactcctggtctcacat	c/t	158754		25599
		a/c	158747		25592
SJ7101	ccactttgtcccctagcct		158781..158628		25626..25473
(AB554550)	aggatgatgacccaactcc
NV108(2)	aaagcctgggctctcattta		158089..157494		24934..24339
(AB554604)	ccccattttccctcaatt	g/a	157920		24765
		a/g	157888		24733
SJ7103	caataaaagcagtgtggtttct		135214..135010		2060..1856
(AB554551)	attgctgtgagctgtggtgt
NV109	gacgtcttacatagtctaccagatttt		134885..134293		1731..1139
(AB554605)	caactccatgagggaggaac	a/g	134536		1382
NV110	ccttgctgtgtgactttgga		133886..133323		732..169
(AB554606)	ttgccattcttagctgtgct	c/t	133396		242
NV111(5)	agatgggtgggggctgat		112218..111629
(AB554607)	ccgcctcagcaaactaggta	g/a	112071
		t/c	112019
		c/t	111911
		c/t	111907
		c/t	111892
NPC2_i2(4)	tgttcgtacattttcaggcaga		93482..92910
(AB554608)	gggggttggagtgataaagg	a/c	93381
		c/t	93286
		g/a	93203
		c/a	92940
ISCA2_i3(2)	gctccggattccaatacaaa		88131..87300
(AB554609)	acgaaggccaagctatcaga	t/g	88056
		in/del	88023..88018
		(ttcagc)
				CH242-313I6
				(CU498954.2)
SJ7008	gattgttcatcccatccggt		13596..13381	51661..51876
(AB554494)	tgttctctctgcccagcttt
SJ7040	cagggtagcaagaagaactc			99428..99664
(AB554516)	aagggtccatgatgattgagg
SJ7009	aaggccaggggatgagact			109240..109366
(AB554495)	atgaaaacaggaaactgggga
SJ series are microsatellite markers.
1 Numbers in parentheses are numbers of polymorphic sites in each STS.
2 STS was thought to be in a gap in the draft sequence of the BAC clone.
3 Insertions were found in the position: ga in the Q allele and tga in the q' allele.
